# Supplementary material for: Gata6+ resident peritoneal macrophages promote the growth of liver metastasis
Source: Nat Commun. 2022 Jul 29;13:4406. doi: 10.1038/s41467-022-32080-y (PMC9338095; doi:10.1038/s41467-022-32080-y)
Supplement: Supplementary file 7 — Source Data [file 41467_2022_32080_MOESM7_ESM.xlsx]

## Sheet: Figure 1
	Figure 1b		Number of peritoneal macrophages in each mm2 of liver metastases
		MC38									CT26
		7	10	14	6	8	13	0	0		425	380	228	56.3701	40.9904	104.103	1315.97	274.471	402.557
	Figure 1c		Distance of peritoneal macrophages from the surface of the liver within the CT26 liver metastases
		< 10 μm				10-19 μm				20-29 μm				> 30 μm
		250	180	380	230	70	60	80	60	10	10	10	15	10	5	2	0
																								Anti-PD-L1 (i.v.)							Isotype (i.p. + i.v.)							Anti-PD-L1 (i.p. + i.v.)
																								0.168642	0.39602	0.0949251	0.311027	0.119525	0.238857		0.170109	0.446867	0.409563	0.300728	0.244096			0.074691	0.253943	0.103853	0.342748	0.124934	0.219109	0.00776021

## Sheet: Figure 2
Figure 2a	Luminex analysis of cytokine, chemokine & growth factors secreted by MC38, CT26 & B16F10 cells
			IL-6			CCL2			TNF-α			G-CSF			GM-CSF			IFN-γ			IL-10			IL-12B			IL-15			IL-17			IL-1α			IL-1β			IL-2			IL-4			IL-5			IL-7
	MC38		1.8	1.3	2.5	2573.9	2285.9	2344.1	5.8	6.3	4.7	12.8	11.7	11.7	46.9	53.7	55.8	0.8	3.2	5.3	4.2	8.8	6.2	52.7	53.8	50.5	57.1	57.1	71.9	1.2	1.3	1.2	73.2	87.5	79	17.6	11.8	15.3	9.9	8	89	0.3	0.3	0.2	3.2	3	2.6	15.9	20.7
	CT26		0.7	1.6	1.8	103.5	129.8	136.2	4.7	5.8	4.7	16.1	15.6	16.1	36.1	36.1	57.8	2.9	2.4	2.9	2.1	5.6	6.2	23.5	29.6	30.7	49.8	79.4	42.5	1.2	1.5	1.6	68.7	67.2	67.2	18.7	11.8	17.6	12.4	14	11.1	0.2	0.3	0.3	0.6	0.8	0.8	7	9.5
	B16F10		34.7	33.3	33.5	61.3	69.1	58.6	4.1	3.5	2.1	9.4	13.9	16.1	44.4	53.7	36.1	1.4	3.6	3.9	0.6	6.2	10.1	23.5	30.3	45.7	42.5	35.2	57.1	0.6	1.5	1.5	68.7	97	80.5	14.2	21.9	20.9	78.9	101.1	16.2	0	0.2	0.3	0.4	0.2	0.6	4.7	8.3
Figure 2b	Monocyte recruitment dynamics in MC38 & B16F10 liver metastases
		Control				24h			48h			5d			10d
	MC38	1	1	1	1	3.14682	4.11975	3.83344	4.82763	4.45245	4.51992	5.21027	4.41113	4.77859	11.9799	10.9941	10.626
	B16F10	1	1	1	1	1.18251	1.44148	1.57601	2.24629	1.73487	1.71885	1.53385	2.48122	2.2849	3.03614	2.67038	2.99348
FIGURE 2d	Peritoneal macrophage in each mm2 of CT26 liver metastases in mice treated with isotype or CCL2 neutralizing antibody
	Isotype					α-CCL2
	343.665	541.81	512.369	174.084	424.892	406.308	450.889	98.2623	650.403	277.42
[truncated: 28 more columns]

## Sheet: Figure 3
Figure 3b
	PI+ cells in each mm2 of normal or metastases bearing liver
	Normal liver	MC38	CT26
	112.102	98.9159	304.067
	39.7639	128.1	369.509
	20.114	161.2	301.57
Figure 3 d quantification
	Peritoneal macrophages in each mm2 of liver metastases in mice treated with vehicle or P2X7 antagonist
	Vehicle			P2X7 antagonist
	425	380	228	145	90	168

## Sheet: Figure 4
Figure 4a quantification		CT26 liver matastases burden in mice pre-treated with PBS liposome or Clodronate (CLL) liposome
		PBS	CLL
		0.252286	0.0698979
		0.046597	0.163972
		0.286415	0.0644735
		0.398465	0.164402
		0.099862	0.206777
		0.573739	0.111135
		0.396455	0.0655041
		0.396852	0.0805116
Figure 4c
		Peritoneal macrophage number in peritoneal lavage fluid of Mac-Gata6 WT vs Mac-Gata6 KO Balb/C mice
		Mac-Gata6 WT			Mac-Gata6 KO
		705987	623074	854244	169199	299293	165805
Figure 4e qunatification		Tumor Burden in Mac-Gata6 WT and Mac-Gata6 KO mice
		Mac-Gata6 WT											Mac-Gata6 KO
		0.320151	0.220764	0.389203	0.531077	0.414174	0.236096	0.435068	0.617806	0.348551	0.421432	0.362262	0.174372	0.261934	0.0309329	0.0443927	0.397658	0.247248	0.329089
Figure 4g quantification
		Days elapsed	Mac-GATA6 WT	Mac-GATA6 KO
		0	0	0
		1	0	0
		2	0	0
		3	0	0
		4	0	0
		5	0	0
		6	0	0
		7	0	0
		8	0	0
		9	0	0
		10	0	0
		11	0	0
		12	0	0
		13	0	0
		14	0	0
		15	0	0
		16	0	0
		17	0	0
		18	1	0
		19	3	0
		20	1	0
		21	0	0
		22	1	1
		23	1	1
		24		4
		25		1
		26		0
		27		0
		28		0
		29		0
		30		0
		31		0
		32		0
		33		0
		34		1
		35		1

## Sheet: Figure 5
Figure 5f quantification
		CT26 liver metastases burden in Mac-Gata6 WT & Mac-Gata6 KO mice treated with Isotype or PD-L1 blocking antibody
				Isotype										Anti-PD-L1
		Mac-Gata6 WT		0.617806	0.348551	0.421432	0.362262	0.320151	0.220764	0.389203	0.531077	0.414174	0.435068	0.109854	0.17893	0.459206	0.104992	0.06504	0.208757	0.05061	0.27239
		Mac-Gata6 KO		0.174372	0.261934	0.0309329	0.107439	0.31608	0.247248	0.329089				0.415704	0.0331992	0.198329	0.0563612	0.152598	0.000524962	0.11953	0.101344	0.605591	0.0117585
Figure 5g			Isotype	α-PD-L1
			0.0393	0.0154
			0.0577	0.00128
			0.066	0.00432
			0.103	0.0344
				0.012
Figure 5h	B16F10 liver metastases burden in Mac-Gata6 KO mice with peritoneal cell transfer from WT or PD-L1 KO mice
		WT to Mac-Gata6 KO peritoneal transfer	PD-L1 KO to Mac-Gata6 KO peritoneal transfer
		0.0636692	0.0130059
		0.102926	1.953e-05
		0.0712967	0.0487083
		0.00862074	0.00010924
		0.0557324	0.00241556
		0.114782	0.0121446
		0.0970055	0.00407183
		0.123184	0.0830749
		0.0826564	0.0637566
Figure 5i quantification		CT26 Liver metastases burden in PD-L1 blocking antibody treated mice with or without CD8 T cell depeletion
		Isotype + Isotype	Isotype + α-PD-L1	α-CD8α + α-PD-L1
		0.333554	0.174932	0.321718
		0.241304	0.14268	0.386451
		0.352698	0.0950744	0.163288
		0.166647	0.178642	0.358147
		0.332145	0.196809	0.228613

## Sheet: Figfure 6
Figure 6b		B16F10 Liver metastases burden in Mac-Gata6 WT vs Mac-Gata6 KO mice
		Mac-Gata6 WT	Mac-Gata6 KO
		0.0345	9.3e-05
		0.0109	0.017
		0.027	0.00946
		0.0431	0.0362
		0.0649	0.00376
		0.0110999	0.00911132
			0.00123841
			0.00495893
Figure 6b quantification
			CT26 liver metastases burgen in mice treated with i.p, i.v. or i.p .+ i.v.administered PD-L1 blocking antibody
		Isotype (i.p.)							Anti-PD-L1 (i.p.)							Isotype (i.v.)
		0.331432	0.219241	0.280636	0.302863	0.398402			0.211666	0.220226	0.130375	0.156146	0.122298	0.0529013		0.334931	0.22325	0.437603	0.328191	0.282252
Figure 6d quantification
			Peritoneal macrophage number in normal vs ablated CT26 liver metastases
		CT26								Ablated CT26
		840	141	56.3701	104.103	402.557				472.59	496.219	502.773	1654.06	921.55	968.809	2481.1	2915.88
Figure 6f
		Volume of regrown liver mets in Mac-Gata6 WT vs Mac-Gata6 KO after thermal ablation
		Mac-Gata6 WT	Mac-Gata6 KO
		916.13	202.288
		1357.06	72.065
		515.258	229.184

## Sheet: Supplementary Figure 1
Supplementary Figure 1f
	Sham		Metastases
	1	4	182	200

## Sheet: Supplementary Figure 2
Supplementary Figure 2a
		CCR2 RFP/WT				CCR2 RFP/RFP
		554000	744000	352000	336000	138000	403000	315000	409
Supplementary Figure 2c
		2 day post disruption				4 day post disruption				6 day post disruption
		2817.7	2815.79	2960.17		1098.57	773.337	1168.09		210.7	55.0023	13.2339

## Sheet: Supplementary Figure 3
Supplementary Figure 3a
		PBS			CLL
	1 week	678400	835610	807000	368	257	458
	3 week	816000	738219	689300	2841	2416	1738
Supplementary Figure 3b
	PBS liposome				Clodronate liposome
	254.418	258.826	284.243	287.068	240.471	283.131	248.041	303.533
Supplementary Figure 3c
	PBS liposome				Clodronate liposome
	257.657	218.92	228.882		249.44	265.522	215.943

## Sheet: Supplementary Figure 4
Supplementary Figure 4a
		CD8+ T-GLPM
		11
		2
		1
		0.5
		1
		66
		60
		5
		45
		50
		35
		50
		35
		37
		44
		66
		48
		5
		7
		45
		12
		44
		40
		27
		38
		58
		57
		60
		64
		62
		5
		2
		3
		1
		0
